# Supplementary material for: SMYD3–CDCP1 Axis Drives EMT and CAF Activation in Colorectal Cancer and Is Targetable for Oxaliplatin Sensitization
Source: Biomedicines. 2025 Nov 9;13(11):2737. doi: 10.3390/biomedicines13112737 (PMC12650379; doi:10.3390/biomedicines13112737)
Supplement: Supplementary file 1 [file biomedicines-13-02737-s001.zip]

Archive with 1 entries (1 files):
- biomedicines-3962244-supplementary.pdf
